# Supplementary material for: Molecular Clustering of Metabolic Dysfunction-Associated Steatotic Liver Disease Based on Transcriptome Analysis
Source: Diagnostics (Basel). 2025 Jan 31;15(3):342. doi: 10.3390/diagnostics15030342 (PMC11817575; doi:10.3390/diagnostics15030342)
Supplement: Supplementary file 1 [file diagnostics-15-00342-s001.zip]

Archive with 1 entries (1 files):
- diagnostics-3388422-supplementary.pdf
